# Supplementary material for: Siderophore for Lanthanide and Iron Uptake for Methylotrophy and Plant Growth Promotion in Methylobacterium aquaticum Strain 22A
Source: Front Microbiol. 2022 Jul 7;13:921635. doi: 10.3389/fmicb.2022.921635 (PMC9301485; doi:10.3389/fmicb.2022.921635)
Supplement: Supplementary file 2 [file Data_Sheet_2.xlsx]

## Sheet: Table. S1
Table S1. The amino acid identity (%) of sbn-type siderophore genes from S. aureus subsp. aureus MW2 against those from Methylobacterium species and other strains.
		Identity (%)
Gene	Function	R_solanacearum_GMI1000	C_metallidurans_CH34	M_nodulans_LMG_21967T	M_ajimali_IF7SW-B2T	M_aquaticum_MA-22A	M_thuringiense_DSM_23674T	M_haplocladii_DSM\24195T	M_gossipiicola_NRRL_B51692T	M_platani_JCM_14648T
sirB	ABC transporter permease subunit SirB	_	_	_	_	_	_	_	_	_
sirA	ABC transporter substrate-binding protein SirA	_	_	_	_	_	_	_	_	_
sbnA	2,3-diaminopropionate biosynthesis protein	57	55	52	53	53	52	52	52	54
sbnB	2,3-diaminopropionate biosynthesis protein	59	55	53	56	56	58	57	55	55
sbnC	iucA/iucC family siderophore biosynthesis protein	30	30	29	33	33	34	30	35	32
sbnD	MFS transporter	28	27	27	33	33	28	30	24	35
sbnE	Biosynthetic (rule-based clusters) siderophore: iucA_iucC	33	32	(34)	(34)	(34)	(34)	(33)	(32)	(35)
sbnF	iucA/iucC family siderophore biosynthesis protein	37	38	38	33	33	34	33	36	33
sbnG	2,4-dihydroxyhept-2-ene-1,7-dioic acid aldolase	43	44	37	35	36	38	38	38	37
sbnH	Type III PLP-dependent enzyme, diaminopimelate decarboxylase	48	47	40	42	43	41	41	40	43
sbnI	Bifunctional transcriptional regulator/O-phospho-L-serine synthase	_	_	_	_	_	26	22	29	32

## Sheet: Table. S2
Table S2. Isolation source, siderophore activity, cross-feeding activity, and types of siderophore in Methylobacterium type strains in comparison to known siderophores in antiSMASH version 6.0.
						Identity (%) to known siderophore genes
Species	Strain name	Clade	Isolation source	CAS assay	Cross feeding ∆sbnCF	Malleobactin	Cupriachelin	Taiwachelin	Crochelin A	Ochrobactin	Pyoverdin	Serobactin	Staphylobactin	Vicibactin	Yersiniabactin	No match	None
Mb_cerastii	DSM 23679T	A	Phyllosphere; leaf surface of Cerastium holosteoides	-	-	0.07
Mb_jeotgali	LMG 23639T	A	Food products	+	-	0.07
Mb_trifolii	DSM 23632	A	Phyllosphere	-	-	0.07
Mb_adhaesivum	DSM 17169T	A1	Drinking water	-	-												None
Mb_bullatum	DSM 21893T	A1	Phyllosphere	+	-			0.16
Mb_goesingense	DSM 21331T	A1	Endospores; Thlapi goesingense	+	-												None
Mb_gossipiicola	NRRL B 51692T	A1	Phyllosphere	+	+	0.07							0.12
Mb_iners	DSM 19015T	A1	Air	-	-	0.07										No match
Mb_marchantiae	DSM 21328T	A1	Thallus of the liverwort Marchantia polymorpha L.	-	-	0.07
Mb_durans	KCTC 52908T	A2	Gamma-ray-irradiated soil	+	-	0.07				0.71
Mb_oxalidis	DSM 24028T	A2	Phyllosphere; leaves of Oxalis corniculata	+	-												None
Mb_planium	NBRC 114056T	A2	Lichens	-	-	0.07
Mb_segetis	KCTC 62267T	A2	Soil	+	-	0.07
Mb_soli	KCTC 22810T	A2	Forest soil	-	-	0.07
Mb_aerolatum	DSM 19013T	A3	Air	+	+			0.16
Mb_komagatae	NBRC 103627T	A3	Water from food-processing	+	+				0.11
Mb_persicinum	NBRC 103628T	A3	Water from food-processing	-	-												None
Mb_brachiatum	NBRC 103629T	A4	Food-processing	+	-					0.71
Mb_fujisawaense	DSM 5686T	A4	nd	+	+			0.11
Mb_longum	DSM 23933T	A4	Phyllosphere of Arabidopsis thaliana	-	-					0.71
Mb_mesophilicum	NBRC 15688T	A4	Phylloplane of Lolium perenne	+	-					0.57
Mb_oryzae	DSM 18207T	A4	Phyllosphere; rice stem	+	+			0.16
Mb_phyllosphaerae	DSM 19779T	A4	Leaf of the rice, Oryza sativa	+				0.16
Mb_phyllostachyos	NBRC 105206T	A4	Phyllosphere; Phyllostachys aureosulcata	-	+			0.16
Mb_pseudosasicola	NBRC 105203T	A4	Phyllosphere; Pseudosasa japonica	+	+			0.16
Mb_radiotolerans	IAM 12098T	A4	Japanese unhulled rice	+	+			0.11
Mb_tardum	NBRC 103632T	A4	Water sample from a food factory	+	+			0.11								No match
Mb_dankookense	DSM 22415T	A5	Drinking water	+	-	0.07				0.71
Mb_gregans	NBRC 103626T	A5	Water samples from food factories	+	+	0.07		0.16
Mb_hispanicum	DSM 16372T	A5	Drinking water	+	-	0.07
Mb symbioticum	SB0023/3T	A5	Spores of the arbuscular mycorrhizal fungus	NT	NT					0.57
Mr_aminovorans	NBRC 15686T	B	Soil	+	+											No match
Mr_extorquens	NBRC 15687T	B	-	+	+											No match
Mr_podarium	DSM 14457	B	Human foot	+	-											No match (2)
Mr_rhodesianum	DSM 5687T	B	Fermentor with formaldehyde as sole C-source	+	-											No match
Mr_rhodinum	DSM 2163T	B	Alnus rhizosphere	-	-			0.22
Mr_salsuginis	NCCB 100140T	B	Seawater	+	+			0.11
Mr_suomiense	DSM 14458T	B	Forest soil	+	+												None
Mr_thiocyanatum	JCM 10893T	B	Soil around root balls of Allium aflatunense	+	-											No match
Mr_zatmanii	DSM 5688T	B	Fermentor	+	+											No match
Mb_brachythecii	DSM 24105T	B2	Moss; Brachythecium plumosum	+	-			0.22	0.15
Mb_gnaphalii	DSM 24027T	B2	Phyllosphere; leaves of Gnaphalium spicatum (cudweed)	+	-												None
Mb_haplocladii	DSM 24195T	B2	Epilithic moss Haplocladium microphyllum	-	+								0.12
Mb_organophilum	NBRC 15689T	B2	Lake sediment	+			0.11				0.01
Mb_thuringiense	DSM 23674	B2	Phyllosphere	-	+								0.12
Mb_oryzihabitans	BCRC 81157T	C	Water in rice paddy	+	-												None
Mb_aquaticum	DSM 16371T	C1	Chlorinated water	-	-				0.15			0.3
Mb_crusticola	KCTC 52305T	C1	Soil	-	-	0.07	0.17		0.11
Mb_currus	JCM 32670T	C1	Air-conditioning system	-	+											No match
Mb_indicum	JCM 30761T	C1	Rice seed	+	+												None
Mb_nonmethylotrophicum	KCTC 42760T	C1	Tungsten mine tailings	-	-											No match
Mb_platani	JCM 14648T	C1	Phyllosphere; leaf of the tree Platanus orientalis	+	+								0.12
Mb_tarhaniae	DSM 25844T	C1	Arid soil	+	-										0.07	No match
Mb_terrae	KCTC 52904T	C1	Gamma ray-irradiated soil	+	-												None
Mb_terricola	NBRC 112874T	C1	Gamma ray-irradiated soil	+	-											No match
Mb_variabile	DSM 16961T	C1	Drinking water	+	-											No match (2)
Mb_aquaticum *	MA-22A	C1	Moss	+	+								0.12
Mb_ajmalii	IF7SW-B2T	C1	International Space Station	NT	NT								0.12
Mb_isbiliense	DSM 17168T	C2	Drinking water	-	-	0.11								1
Mb_nodulans	LMG 21967T	C2	Rhizosphere; root nodules samples	+	+								0.12
* M. aquaticum strain 22A is not a type strain.
NT, Not tested

## Sheet: Table. S3
Table S3. Number of TBDR genes in 59 Methylobacterium and Methylorubrum type strains.
			TBDR clades
Species	Strain name	Clade	A	B	C	D	E	F	G	H	I	J	K	L	M	N	O	P	Q	R	S	T	U	V	W	X	Y	TBDRs per strain
Mb cerastii	DSM 23679T	A	1	0	2	0	2	1	0	1	0	0	0	0	0	1	0	0	1	0	1	0	0	0	2	0	0	12
Mb jeotgali	LMG 23639T	A	1	0	2	0	0	1	0	1	2	1	0	0	0	0	0	0	1	0	2	0	0	0	1	0	0	12
Mb trifolii	DSM 23632	A	1	1	1	0	1	0	0	1	2	0	0	0	0	1	0	0	1	0	1	0	1	0	1	0	0	12
Mb adhaesivum	DSM 17169T	A1	2	0	1	1	2	1	0	1	2	0	0	0	0	1	0	0	1	0	1	0	0	0	1	0	0	14
Mb bullatum	DSM 21893T	A1	2	1	0	0	0	1	0	1	2	1	0	0	0	1	0	1	0	0	1	0	0	0	1	1	0	13
Mb goesingense	DSM 21331T	A1	1	1	1	0	2	0	0	1	1	0	0	0	0	0	0	0	1	0	1	0	0	0	2	1	0	12
Mb gossiipiicola	NRRL B 51692T	A1	1	0	1	0	2	1	0	1	1	0	0	0	0	1	0	0	1	0	1	0	1	0	1	1	0	13
Mb iners	DSM 19015T	A1	1	0	0	0	0	0	0	1	1	0	0	0	0	1	0	0	1	0	1	0	0	0	0	1	0	7
Mb marchantiae	DSM 21328T	A1	2	0	1	0	0	0	0	1	1	0	0	0	0	1	0	1	0	0	1	0	0	0	1	1	0	10
Mb durans	KCTC 52908T	A2	1	0	1	0	0	0	0	1	0	0	0	0	0	1	0	0	2	1	0	0	0	1	0	0	0	8
Mb oxalidis	DSM 24028T	A2	1	0	1	1	0	0	0	1	1	0	0	0	0	1	0	0	2	1	1	0	0	0	0	0	0	10
Mb planium	NBRC 114056T	A2	1	0	2	0	0	1	0	1	0	0	0	0	0	1	0	0	1	0	1	0	1	0	0	1	0	10
Mb segetis	KCTC 62267T	A2	1	0	1	1	0	0	0	1	0	0	0	0	0	1	0	0	1	1	0	0	0	1	0	1	0	9
Mb soli	KCTC 22810T	A2	1	0	1	1	0	1	0	1	0	0	0	0	0	1	0	0	2	0	1	0	0	1	0	1	0	11
Mb aerolatum	DSM 19013T	A3	1	0	0	0	0	1	0	1	0	1	0	0	0	0	1	0	1	0	1	0	0	0	1	1	0	9
Mb komagatae	NBRC 103627T	A3	1	0	0	0	0	1	0	1	0	1	0	0	0	1	0	0	1	0	1	0	0	0	1	0	0	8
Mb persicinum	NBRC 103628T	A3	1	0	0	1	0	1	0	1	0	2	0	0	0	0	1	0	1	0	1	0	0	0	1	0	0	10
Mb brachiatum	NBRC 103629T	A4	1	2	1	0	2	1	0	1	4	2	0	0	0	0	0	0	1	0	1	0	0	0	1	0	0	17
Mb fujisawaense	DSM 5686T	A4	1	0	0	0	2	1	0	1	0	1	0	0	0	0	1	0	2	0	1	0	0	0	1	1	0	12
Mb longum	DSM 23933T	A4	1	0	1	0	2	1	0	1	0	0	0	0	0	0	0	0	1	0	1	0	0	1	0	0	0	9
Mb mesophilicum	NBRC 15688T	A4	1	3	1	0	2	1	0	1	2	1	0	0	0	0	1	0	1	0	1	0	0	0	2	0	0	17
Mb oryzae	DSM 18207T	A4	1	0	0	0	2	1	0	1	0	1	0	0	0	0	1	0	2	0	1	0	0	0	1	1	0	12
Mb phyllosphaerae	DSM 19779T	A4	1	0	0	0	4	1	0	1	0	1	0	0	0	0	1	0	2	0	1	1	0	1	1	1	1	17
Mb phyllostachyos	NBRC 105206T	A4	1	0	0	0	0	1	0	1	1	2	0	0	0	0	1	0	2	0	1	0	0	0	1	1	0	12
Mb pseudosasicola	NBRC 105203T	A4	1	1	1	1	1	1	0	1	0	0	0	0	0	0	1	0	1	0	1	0	0	0	1	0	0	11
Mb radiotolerans	IAM 12098T	A4	1	1	2	1	3	1	0	1	0	1	0	1	0	0	1	0	2	0	1	1	0	0	1	1	0	19
Mb tardum	NBRC 103632T	A4	1	0	1	1	0	1	0	1	0	1	0	0	0	0	1	0	2	0	1	0	0	0	1	1	0	12
Mb dankookense	DSM 22415T	A5	1	0	1	1	0	1	0	1	0	0	0	0	0	0	0	0	2	0	1	0	0	0	1	1	0	10
Mb gregans	NBRC 103626T	A5	1	0	1	0	1	1	1	1	1	0	0	0	0	0	0	0	1	0	1	0	0	0	1	0	0	10
Mb hispanicum	DSM 16372T	A5	1	0	1	1	1	1	1	1	1	0	0	0	0	1	0	0	1	0	1	1	0	0	1	0	0	13
Mb symbioticum	SB0023/3T	A5	1	0	1	1	2	1	0	1	2	0	0	0	1	1	0	0	1	0	1	0	0	0	1	1	0	15
Mr aminovorans	NBRC 15686T	B	1	0	1	0	2	1	0	2	2	1	0	0	0	0	0	1	0	0	2	0	0	0	0	1	2	16
Mr extorquens	NBRC 15687T	B	1	1	1	0	1	2	0	2	1	0	0	0	0	0	0	1	0	0	2	0	0	1	1	1	0	15
Mr podarium	DSM 14457	B	0	0	2	0	1	1	0	1	2	1	0	0	0	0	0	1	1	0	2	0	0	0	0	1	0	13
Mr rhodesianum	DSM 5687T	B	1	0	1	1	2	1	0	1	2	1	0	0	0	0	0	1	1	0	2	1	0	0	1	1	0	17
Mr rhodinum	DSM 2163T	B	2	0	0	0	1	0	0	1	1	0	0	0	0	1	0	1	0	0	1	0	0	0	1	1	0	10
Mr salsuginis	NCCB 100140T	B	2	0	0	0	2	0	0	1	1	0	0	0	0	1	0	1	1	0	1	0	0	0	1	1	0	12
Mr suomiense	DSM 14458T	B	2	0	1	0	2	0	0	1	1	2	0	0	0	1	0	1	0	0	1	0	1	0	1	0	0	14
Mr thiocyanatum	JCM 10893T	B	1	0	1	0	2	1	1	2	1	0	0	0	0	0	0	1	0	0	2	1	0	0	1	1	0	15
Mr zatmanii	DSM 5688T	B	1	0	2	1	2	1	0	1	1	0	0	0	0	2	0	1	1	0	2	0	0	0	1	1	0	17
Mb brachytheciii	DSM 24105T	B2	2	0	2	0	0	1	0	2	0	0	0	0	2	4	0	0	4	0	2	0	2	0	0	2	0	23
Mb gnaphalii	DSM 24027T	B2	1	0	1	0	0	0	0	1	0	0	0	0	0	1	0	0	2	0	1	0	0	1	0	0	0	8
Mb haplocladii	DSM 24195T	B2	0	0	0	0	0	0	0	1	1	0	0	0	0	1	0	0	1	0	1	0	1	0	2	1	0	9
Mb organophilum	NBRC 15689T	B2	1	0	1	0	1	1	0	1	1	1	0	0	1	1	0	0	1	0	2	0	0	0	1	1	0	14
Mb thuringiense	DSM 23674	B2	1	0	1	1	0	0	0	1	2	0	0	0	0	1	0	0	1	0	2	0	0	0	1	1	0	12
Mb oryzihabitans	BCRC 81157T	C	2	1	2	1	1	1	0	1	1	0	0	0	0	3	0	0	1	0	2	0	0	0	0	1	0	17
Mb aquaticum	DSM 16371T	C1	1	0	1	0	2	1	0	1	1	1	0	0	0	2	0	0	1	0	2	0	0	0	0	1	0	14
Mb crusticola	KCTC 52305T	C1	1	0	1	0	0	0	0	1	0	0	1	0	0	1	0	0	1	0	1	0	0	0	0	1	0	8
Mb currus	JCM 32670T	C1	2	0	1	2	2	1	0	1	1	1	0	0	0	2	0	0	1	0	1	0	0	0	1	1	0	17
Mb indicum	JCM 30761T	C1	1	0	2	0	2	1	0	1	1	0	0	0	0	2	0	0	1	0	1	1	0	0	1	1	0	15
Mb nonmethylotrophicum	KCTC 42760T	C1	2	0	0	0	1	1	0	1	1	0	0	0	0	1	0	0	1	0	1	0	0	0	0	1	0	10
Mb platani	JCM 14648T	C1	1	0	1	0	1	1	0	1	1	0	0	0	0	2	0	0	1	0	1	0	0	0	1	0	0	11
Mb tarhaniae	DSM 25844T	C1	1	0	1	0	1	1	0	1	2	1	0	0	0	0	0	0	1	0	1	0	0	0	1	0	0	11
Mb terrae	KCTC 52904T	C1	1	0	0	0	2	1	0	1	1	0	0	0	0	0	0	0	1	0	1	0	0	0	1	0	0	9
Mb terricola	NBRC 112874T	C1	3	2	1	0	2	1	0	1	1	0	0	0	0	0	0	0	1	0	1	0	0	0	1	0	0	14
Mb variabile	DSM 16961T	C1	1	0	1	0	1	1	0	0	1	1	0	0	0	2	0	0	1	0	2	0	0	0	0	1	0	12
Mb_aquaticum	MA-22A	C1	1	1	1	0	1	1	0	1	1	1	0	0	0	1	0	0	1	0	1	0	0	0	1	1	0	13
Mb ajimali	IF7SW-B2T	C1	1	0	1	0	2	1	0	1	1	0	0	0	0	2	0	0	2	0	1	0	0	0	1	1	0	14
Mb isbiliense	DSM 17168T	C2	1	0	1	0	1	0	0	1	0	0	0	0	0	0	0	0	1	0	1	0	0	0	0	1	0	7
Mb nodulans	LMG 21967T	C2	0	0	0	0	2	0	0	1	1	0	0	0	0	0	0	0	3	0	2	0	0	0	0	1	0	10
Total TBDR /clade			69	15	54	17	68	45	3	63	54	27	1	1	4	46	10	11	70	3	72	6	7	7	46	41	3
											Maq22A c25420 TonB_sbn/MexAM1 META1p4129 TonB_Lcc							MexAM1 META1p1785 TonB_LutH	Maq22A c14845 tonB_Ln							Maq22A c24885 tonB_cit

## Sheet: Table. S4
Table S4. DNA primers used in this study.
Primer name	Purpose	Sequence
sbnA_F	Disruption vector for sbnA	CGAATTCGAGCTCGGTACCCGAGAGCTCGTCGGGCAACC
sbnA_R	Disruption vector for sbnA	gtcgactctagaggatccccGGCAGCAGCGTGACGATCC
sbnB_F	Disruption vector for sbnB	CGAATTCGAGCTCGGTACCCGCCTCAAGTGGATCGGCTC
sbnB_R	Disruption vector for sbnB	gtcgactctagaggatccccCGGCCTTCAGGAACACCTC
sbnC_UpF	Disruption vector for sbnC	TCGAGCTCGGTACCCGCTCCGACATCGTCGAGATC
sbnC_UpR	Disruption vector for sbnC	CATGGGGCGCGGCTCCGGGC
sbnC_DownF	Disruption vector for sbnC	TCGCCGTCCTGGTGCTACTC
sbnC_DownR	Disruption vector for sbnC	CTCTAGAGGATCCCCTTCTCCGCTGCCGCGAACAG
sbnF_UpF	Disruption vector for sbnF	TCGAGCTCGGTACCCTGCTACTCCAGCTCGCGGTGACGGC
sbnF_UpR	Disruption vector for sbnF	CATGGGGCGCGGCTCCGGGC
sbnF_DownF	Disruption vector for sbnF	GCCTCGATGAACGCCGCGCGCGCCTTCGCCTGAAG
sbnF_DownR	Disruption vector for sbnF	CTCTAGAGGATCCCCACCTCGAAGCCGCTCACGCAGGGCT
sbnD_F	Disruption vector for sbnD	CGAATTCGAGCTCGGTACCCGTCACCACCCTGGCGATGAC
sbnD_R	Disruption vector for sbnD	gtcgactctagaggatccccTGTAGAGGCCGGCATCGTG
sbnG_F	Disruption vector for sbnG	CGAATTCGAGCTCGGTACCCGACCTGGAACGGATGATCG
sbnG_R	Disruption vector for sbnG	gtcgactctagaggatccccGTCGTTGGCGACGAGGAGG
sbnH_F	Disruption vector for sbnH	CGAATTCGAGCTCGGTACCCGCCGTCAAGGCCAACAGCGAC
sbnH_R	Disruption vector for sbnH	gtcgactctagaggatccccGCCGAGATTGACGACGTGC
sbnunk_F	Disruption vector for Maq22A_c25465	CGAATTCGAGCTCGGTACCCGGTGATCGCGCTCATCCTC
sbnunk_R	Disruption vector for Maq22A_c25465	gtcgactctagaggatccccGAGACGGTTCGGTTCCGTC
pCM130KmCinsert1	pAT01 construction from pCM130KmC	TTGAGAATGCGAATTCTCTAGACACCACCACCACCACCACTGAAATTCTACTGGGCTA
pCM130KmCinsert2	pAT01 construction from pCM130KmC	TAGCCCAGTAGAATTTCAGTGGTGGTGGTGGTGGTGTCTAGAGAATTCGCATTCTCAA
LuxC-F	pAT06-Lux construction from pAT01	GAAGATCTTAAGTAGGATCCATGGATGACTAAAAAAATTTCATTC
LuxE-R	pAT06-Lux construction from pAT01	TACGCCAAGCTTGCATGCCTATCAACTATCAAACGCTTCGG
pAT06Lux-PsbnF	Construction of pAT06-PsbnA	CGGAAGATCTTAAgtaggatCGCGATGACGATCCAGCAGAGA
pAT06Lux-PsbnR	Construction of pAT06-PsbnA	atgaaatttttttagtcatCGGACAACTCCCCGTCTGGCGT
pAT06Lux-XoxF1F	Construction of pAT06Lux-PxoxF	CGGAAGATCTTAAgtaggatCgcaacgccacgactgcctac
pAT06Lux-XoxF1R	Construction of pAT06Lux-PxoxF	atgaaatttttttagtcatCGATTCCTCCGACAGGTGCAT
MxaFProm(pAT06lux)For	Construction of pAT06Lux-PmxaF	CGGAAGATCTTAAgtaggatC GCCGATGTCACCGTGCTGCT
MxaFProm(pAT06lux)rev2	Construction of pAT06Lux-PmxaF	atgaaatttttttagtcatGTTCAGCGTCTCCAATCGGC
tonB_sbn_upF3	Gene deletion for tonB_sbn	GAATTCGAGCTCGGTACCC CTCTACGTCCGCGATGTCCG
tonB_sbn_upR	Gene deletion for tonB_sbn	TCAGCAGCTCAGCTTGCGGC
tonB_sbn_downF	Gene deletion for tonB_sbn	GCCGCAAGCTGAGCTGCTGAATGAAGCCGGCGCTTGAAATC
tonB_sbn_downR	Gene deletion for tonB_sbn	GTCGACTCTAGAGGATCCCCTGCGGGATCAGCTTCTGGATC
TonB-C14845-UpF	Gene deletion for Maq22A_c14845 (tonB_Ln)	CGAATTCGAGCTCGGTACCCACACCGTCGAGGTCTATGCC
TonB-C14845-UpR	Gene deletion for Maq22A_c14845 (tonB_Ln)	GGTATCCGACTCGTGCGGTG
TonB-C14845-DownF	Gene deletion for Maq22A_c14845 (tonB_Ln)	CACCGCACGAGTCGGATACCACCTGGTAGGACGGCCGACC
TonB-C14845-DownR	Gene deletion for Maq22A_c14845 (tonB_Ln)	GTCGACTCTAGAGGATCCCCAGACCTCGTCGATCTCGTCG
TonB-C24885-UpF	Gene deletion for Maq22A_c24885 (tonB_cit)	CGAATTCGAGCTCGGTACCCGAGGGCGTGAAGACGATCAC
TonB-C24885-UpR	Gene deletion for Maq22A_c24885 (tonB_cit)	CGTCAGAACGTGCCGCGCAGATGAGGCGCGACCTTTCTCG
TonB-C24885-DownF	Gene deletion for Maq22A_c24885 (tonB_cit)	CTGCGCGGCACGTTCTGACG
TonB-C24885-DownR	Gene deletion for Maq22A_c24885 (tonB_cit)	GTCGACTCTAGAGGATCCCCAACCTCTCGGTGACCCAGTC
c25420_del_F	TBDR gene disruption for Maq22A_c25420	CGAATTCGAGCTCGGTACCCGAGCCTCGACCTCGGCTAC
c25420_del_R	TBDR gene disruption for Maq22A_c25420	gtcgactctagaggatccccCTCGATGTAGTTGGCGTAG
1p34825_del_F	TBDR gene disruption for Maq22A_1p34825	CGAATTCGAGCTCGGTACCCGGATGCCGGTACGACCCTG
1p34825_del_R	TBDR gene disruption for Maq22A_1p34825	gtcgactctagaggatccccGACCTGCAGGTTCCAGTTG
c06025_del_F	TBDR gene disruption for Maq22A_c06025	CGAATTCGAGCTCGGTACCCGACGGCCTCGACGAGAATC
c06025_del_R	TBDR gene disruption for Maq22A_c06025	gtcgactctagaggatccccGGTAGTACAGGCCGAGCTG
c08030_del_F	TBDR gene disruption for Maq22A_c08030	CGAATTCGAGCTCGGTACCCGTACCGGATCAACCCCTAC
c08030_del_R	TBDR gene disruption for Maq22A_c08030	gtcgactctagaggatccccGAAGCTGCGGTCGATGTCG
c21870_del_F	TBDR gene disruption for Maq22A_c21870	CGAATTCGAGCTCGGTACCCCTTCGAGGCGATCCGCTAC
c21870_del_R	TBDR gene disruption for Maq22A_c21870	gtcgactctagaggatccccGTGTAGCGGGTGTAGTAGC
c22745_del_F	TBDR gene disruption for Maq22A_c22745	CGAATTCGAGCTCGGTACCCGTTCATCGGCGAGTTCACC
c22745_del_R	TBDR gene disruption for Maq22A_c22745	gtcgactctagaggatccccCGCCGGACAATTGTTGCTC
c22905_del_F	TBDR gene disruption for Maq22A_c22905	CGAATTCGAGCTCGGTACCCCGTCGTGAGCTGGCAGGTC
c22905_del_R	TBDR gene disruption for Maq22A_c22905	gtcgactctagaggatccccGAAGTAGGTCTGGTCGCTC
c24885_del_F	TBDR gene disruption for Maq22A_c24885	CGAATTCGAGCTCGGTACCCCTCACCCTCGACGAATCGC
c24885_del_R	TBDR gene disruption for Maq22A_c24885	gtcgactctagaggatccccGCCCTTGTCGCTGTAGGTG
c27600_del_F	TBDR gene disruption for Maq22A_c27600	CGAATTCGAGCTCGGTACCCCGGCTACAACGAGCCGACC
c27600_del_R	TBDR gene disruption for Maq22A_c27600	gtcgactctagaggatccccGTGCGTAGAGCGCGAAATC
1p38180_del_F	TBDR gene disruption for Maq22A_1p38180	CGAATTCGAGCTCGGTACCCCACCAACCAGATCCCCGAG
1p38180_del_R	TBDR gene disruption for Maq22A_1p38180	gtcgactctagaggatccccGCCGTAGTTCACGTAGATC
1p31685_del-F	TBDR gene disruption for Maq22A_1p31685	CGAATTCGAGCTCGGTACCCCGATCCGTTCTCGGGCTTC
1p31685_del-R	TBDR gene disruption for Maq22A_1p31685	gtcgactctagaggatccccGCTTGCCCGGTAGGTCAGC
Check-c25420	TBDR gene disruption confirmation	CTACGCCTCCAATGCGACG
Check-1p34825	TBDR gene disruption confirmation	GGCAATGCCAGCTACGTGC
Check-c06025	TBDR gene disruption confirmation	GCAGCTCTTCAACTACGGG
Check-c08030	TBDR gene disruption confirmation	CTATTCGCGCATCGACGTC
Check-c21870	TBDR gene disruption confirmation	GTCACCACCGGCTACTCCA
Check-c22745	TBDR gene disruption confirmation	CTTCATCATCCGTGGCTTC
Check-c22905	TBDR gene disruption confirmation	CATCTTCAGCTACGCCATC
Check-c27600	TBDR gene disruption confirmation	GTCACCTTCCCGTTCGACA
Check-1p38180	TBDR gene disruption confirmation	CAACCAGTTCTTCCTGCGC
Check-1p31685	TBDR gene disruption confirmation	GGTGGCGACCAAGACCGAC
DmxaF-checkF	confrim MxaF deletion	ATGACTCGATGCTAGGGTGG
DmxaF-checkR	confrim MxaF deletion	GCCCGCTGCCGTCCTTGAGC
Check_22A_sbnA_F	sbnA gene disruption confirmation	GCTCGAGATGCTGAACGTCG
Check_22A_sbnB_F	sbnB gene disruption confirmation	GATCGAGGAGGGCTTTCGC
Check_22A_sbnD_F	sbnD gene disruption confirmation	GTCCTGGTGCTACTCCAGCT
Check_22A_sbnG_F	sbnG gene disruption confirmation	GCCTGTTCGTATCGATTCCC
Check_22A_sbnH_F	sbnH gene disruption confirmation	GGTCTGCGCCTTCCTGCAC
Check_22A_sbnUN_F	sbnF gene disruption confirmation	GACCATGAGCGAGTTGTCCC
